# Supplementary material for: Using SRM-MS to quantify nuclear protein abundance differences between adipose tissue depots of insulin-resistant mice
Source: J Lipid Res. 2015 May;56(5):1068–78. doi: 10.1194/jlr.D056317 (PMC4409283; doi:10.1194/jlr.D056317)
Supplement: Supplemental Data [file supp_D056317_jlr.D056317-8.xlsx]

## Sheet: log values
	db visceral_1	db visceral_2	db visceral_3	db SubQ_1	db SubQ_2	db SubQ_3	db SVC_1	db SVC_2	db SVC_3	TNF_1	TNF_2	TNF_3	TNF_4	TNF_5	TNF_6	TNF_7	TNF_8	TNF_9	PA_TNF_1	PA_TNF_2	PA_TNF_3	PA_TNF_4	PA_TNF_5	PA_TNF_6	PA_TNF_7	PA_TNF_8	PA_TNF_9	PA_1	PA_2	PA_3	PA_4	PA_5	PA_6	PA_7	PA_8	PA_9
ACTL6A	-0.09215	-0.03094	-0.06403	0.233537	0.138539	0.0408216	-0.109904	-0.0729631	-0.118405	-0.0963083	-0.0927296	-0.118402	-0.108827	-0.105248	-0.13092	-0.200274	-0.196695	-0.222367	0.0898793	0.0727929	0.0568061	0.0756726	0.0585862	0.0425994	0.0476442	0.0305578	0.014571	0.0306097	0.0445368	0.149028	0.0199441	0.0338712	0.138362	-0.0205894	-0.00666237	0.0978289
AKAP8	0.00286664	0.0115819	-0.0680533	-0.561943	-0.629212	0.414177	-0.149762	0.223236	0.552725	0.00259453	-0.0291769	0.0788939	-0.00261013	-0.0343815	0.0736893	0.0175668	-0.0142046	0.0938662	-0.0349776	0.0274687	-0.00418264	-0.0349776	0.0274687	-0.00418264	-0.0363808	0.0260655	-0.00558586	0.0572954	-0.0549314	0	0.116506	0.0042788	-0.0517629	0.00553249	-0.106694	-0.0517629
APEX1	-0.27374	-0.111748	-0.339541	-0.472071	-0.388805	0.00481557	0.177773	0.142489	0.304854	-0.137207	-0.126899	-0.0775618	-0.0886053	-0.0782974	-0.0289601	-0.1378	-0.127492	-0.0781547	0.0729068	0.0388687	0.000891758	0.122011	0.0879732	0.0499963	0.134398	0.100359	0.0623825	0.0732829	0.0517352	0.0747051	0.0422714	0.0207237	0.0299213	0.028499	0.00695135	0.0299213
BAZ1B	-0.28558	-0.29863	-0.1756	0.0860327	-0.165346	-0.0647801	0.040501	-0.3586	-0.35404	-0.102313	0.00574851	0.144618	-0.201459	-0.0933971	0.0454721	-0.0271953	0.0808663	0.219735	-0.1367	-0.1663	-0.162792	0.00657141	-0.023029	-0.0195209	-0.00352999	-0.0331304	-0.0296223	-0.14413	-0.15578	-0.17078	-0.24438	-0.25603	-0.27104	-0.28706	-0.29871	-0.31372
BCLAF1	0.11879	0.363815	0.238423	0.271027	0.335952	0.0497975	-0.20713	0.260943	0.211517	-0.0549224	-0.0549224	-0.077439	-0.097215	-0.097215	-0.119732	-0.105025	-0.105025	-0.127541	-0.185227	-0.202492	-0.151834	-0.12091	-0.138175	-0.151834	-0.118758	-0.136023	-0.0853651	-0.09829	-0.13904	-0.10802	-0.17052	-0.21127	-0.18025	-0.1082	-0.14895	-0.11793
CAND1	0.471466	0.121053	0.182724	-0.232675	-0.27202	-0.212543	0.266612	0.364447	-0.06629	0.160443	-0.0906242	0.214106	0.152243	-0.0988238	0.205906	0.222376	-0.0286905	0.276039	0.125114	0.0581549	0.032955	0.157896	0.090937	0.0657371	0.15674	0.0897812	0.0645813	-0.07453	-0.14902	-0.04663	-0.07781	-0.1523	-0.04991	-0.15885	-0.23334	-0.13095
CEBPA	-0.38803	-0.16315	-0.73736	-0.0685038	-0.039685	-0.219296	-0.21016	-0.20803	-0.15862	-0.566958	-0.574852	-0.496917	-0.62028	-0.628174	-0.550239	-0.601774	-0.609668	-0.531733	-0.798936	-0.804815	-0.718457	-0.533804	-0.539682	-0.453325	-0.524576	-0.530454	-0.444097	-0.08402	-0.05648	-0.033	-0.16934	-0.1418	-0.11832	-0.14456	-0.11702	-0.09354
CEBPB	0.056232	0.107066	0.023852	-0.0147371	0.0088556	-0.0816498	0.202402	0.178102	0.238488	0.323285	0.456896	0.357961	0.18407	0.317681	0.218745	0.124337	0.257948	0.159013	0.409046	0.356308	0.458878	0.288916	0.236178	0.338748	0.305572	0.252834	0.355404	0.186703	0.138802	0.19758	0.210971	0.163071	0.221849	0.272489	0.224589	0.283367
CEBPZ	-0.21763	-0.20657	0.043673	-0.259637	-0.00288105	0.0686405	0.458177	0.422865	0.098843	-0.015032	-0.00644689	0.0668156	-0.0299759	-0.0213908	0.0518717	-0.00112317	0.00746195	0.0807245	-0.207145	-0.154667	-0.129718	-0.226528	-0.174049	-0.149101	-0.219666	-0.167188	-0.142239	-0.01443	-0.05241	0.014153	-0.14978	-0.18775	-0.1212	-0.098	-0.13597	-0.06942
CREB1	-0.28628	-0.05619	-0.25272	-0.226611	-0.261153	-0.21211	-0.05084	-0.00392	-0.09326	-0.0215948	-0.0136694	-0.0415705	-0.0788186	-0.0708932	-0.0987943	-0.0583653	-0.0504399	-0.078341	-0.197855	-0.188331	-0.128142	-0.328605	-0.319081	-0.258892	-0.367255	-0.357731	-0.297542	-0.09418	-0.12315	-0.06938	-0.1507	-0.17966	-0.12589	-0.12745	-0.15642	-0.10264
CSTF3	0.868852	0.532151	0.482879	0.847015	0.755024	1.21346	0.121282	0.0243238	0.405674	-0.0075901	0.0614182	0.0978298	0.0369099	0.105918	0.14233	0.00180205	0.0708103	0.107222	-0.159973	-0.214175	-0.177759	-0.0841461	-0.138348	-0.101932	-0.144621	-0.198823	-0.162407	-0.128849	-0.0378291	-0.104316	-0.143344	-0.0895489	-0.141542	-0.180569	-0.0895489	0
CTBP1	0.023702	-0.07065	-0.08332	-0.187087	-0.204453	-0.090888	-0.14768	-0.11526	-0.13706	0.02087	-0.0275228	0.0661945	-0.0746766	-0.123069	-0.0293521	-0.0722446	-0.120637	-0.0269201	-0.035479	-0.0623307	-0.0478308	-0.0953424	-0.122194	-0.107694	-0.156652	-0.183503	-0.169003	-0.08311	-0.09519	-0.01759	-0.13005	-0.14213	-0.06454	-0.08729	-0.09937	-0.02178
CTNND1	0.209459	0.565377	0.283844	0.0122345	-0.15377	-0.201719	0.220933	0.228979	0.213376	0.097108	0.128658	0.279605	0.048656	0.080206	0.231153	0.092806	0.124356	0.275302	-0.0776825	-0.115878	-0.0913037	-0.0366262	-0.074822	-0.0502474	-0.096729	-0.134925	-0.11035	-0.07096	-0.08073	-0.11108	-0.1582	-0.16796	-0.19831	-0.22164	-0.23141	-0.26175
EEF1A	0.17219	0.250654	0.138737	0.0869066	0.059458	0.265221	0.179899	0.150489	0.160929	0.18783	0.126717	0.185969	0.114875	0.053763	0.113014	0.201543	0.140431	0.199682	0.199339	0.207217	0.239227	0.236209	0.244087	0.276097	0.219333	0.227211	0.259221	0.246347	0.172203	0.220302	0.210476	0.136332	0.184431	0.171723	0.097578	0.145677
ELAVL1	0.320121	-0.0081	-0.234	0.112889	-0.17637	0.137394	-0.00481	0.008034	0.015104	-0.0259113	-0.0155975	-0.0189246	-0.0207674	-0.0104535	-0.0137807	-0.00979333	0.000520562	-0.00280664	0.0321687	0.0456984	0.0959666	-0.00677332	0.00675637	0.0570246	-0.00252371	0.011006	0.0612742	-0.04963	-0.0655	-0.08064	-0.0645	-0.08037	-0.09551	-0.07521	-0.09109	-0.10622
EMERIN	-0.41923	-0.42391	-0.15034	-0.358833	-0.405468	-0.197382	-0.12416	-0.15675	-0.45042	0.076052	0.105445	0.116101	0.042061	0.071454	0.08211	0.031948	0.061341	0.071997	-0.0331386	0.0181017	-0.0377685	-0.101555	-0.0503145	-0.106185	-0.21347	-0.162229	-0.2181	0.096251	0.209291	0.13855	0.125555	0.238595	0.167854	0.096581	0.20962	0.138879
FABP4	-0.57266	-0.52802	-0.87312	-0.64404	-0.499736	-0.450482	-0.62579	-0.68298	-0.68223	-0.09608	-0.12849	-0.09826	-0.0875	-0.11991	-0.08968	-0.07276	-0.10517	-0.07494	-0.410018	-0.530347	-0.507761	-0.470311	-0.590641	-0.568054	-0.491743	-0.612073	-0.589486	-0.19751	-0.17272	-0.18317	-0.38281	-0.35802	-0.36847	-0.42619	-0.40139	-0.41184
FLNA	0.646021	0.564873	0.724097	0.326348	0.00419316	0.0666929	0.359217	0.361816	0.467609	0.200463	0.152959	0.172078	0.130192	0.0826876	0.101806	0.165172	0.117668	0.136786	0.0786774	-0.00171123	0.0595762	-0.0765675	-0.156956	-0.0956687	-0.0351189	-0.115507	-0.0542201	0.003984	-0.00845	0.017194	-0.12522	-0.13766	-0.11201	-0.09007	-0.10251	-0.07686
FOXK1	0.060679	0.153863	0.147168	0.087557	-0.372797	0.0361665	0.034478	0.037076	-0.00674	-0.06628	-0.05894	-0.00317	-0.17552	-0.16818	-0.11241	-0.12595	-0.11861	-0.06284	0.199544	0.256834	0.249218	0.199061	0.256351	0.248736	0.181971	0.239261	0.231646	0.293902	0.254394	0.26119	0.110292	0.070783	0.07758	0.141856	0.102348	0.109144
GSK3B	-0.05423	0.1794	0.012756	0.0741918	0.121378	0.0368274	-0.01671	-0.0164	0.020133	0.160947	0.120623	0.191182	0.092947	0.0526231	0.123181	0.140182	0.0998584	0.170417	-0.065306	-0.0381885	-0.0883967	-0.0483323	-0.0212147	-0.0714229	-0.0748594	-0.0477418	-0.09795	-0.02172	-0.06652	-0.10661	-0.0929	-0.1377	-0.17778	-0.09231	-0.13711	-0.1772
HNRNPAB	0.516703	0.098088	0.038051	0.318933	0.0678177	0.299119	0.054318	0.058006	0.097928	0.087573	0.11083	0.10996	0.035913	0.05917	0.0583	0.050943	0.0742	0.07333	0.10132	0.122819	0.201415	0.0616494	0.0831483	0.161745	0.0852704	0.106769	0.185366	-0.04959	-0.07793	-0.02726	-0.04755	-0.07588	-0.02522	-0.10319	-0.13153	-0.08086
HNRNPA2B1	-0.15148	-0.08048	-0.49246	0.170542	-0.160764	0.204543	-0.08794	-0.15055	-0.16601	-0.0798	-0.04136	-0.04706	-0.06863	-0.03019	-0.03588	-0.09392	-0.05547	-0.06117	-0.0935995	-0.0676721	-0.0799769	-0.142729	-0.116801	-0.129106	-0.102487	-0.07656	-0.0888649	-0.29863	-0.21986	-0.10943	-0.27405	-0.19528	-0.08485	-0.39624	-0.31747	-0.20704
LMNA	0.519159	0.434308	0.113601	0.430659	0.423338	-0.10265	0.179359	0.197938	0.18523	-0.0943481	-0.0420114	-0.0450715	-0.0904624	-0.0381257	-0.0411857	-0.0719345	-0.0195978	-0.0226579	0.20384	0.265818	0.29428	0.189227	0.251204	0.279666	0.106064	0.168042	0.196504	0.051058	-0.01666	0.005753	0.020514	-0.0472	-0.02479	0.041253	-0.02646	-0.00405
MYBBP1A	0.067077	0.267316	0.267848	-0.153318	-0.17085	-0.0582232	0.262561	0.185265	0.240487	0.18978	0.266462	0.252112	0.176778	0.27521	0.260859	0.132031	0.230462	0.216112	0.162691	0.1033	0.183052	0.176896	0.117505	0.197257	0.131651	0.0722599	0.152012	-0.17753	-0.21086	-0.22424	-0.23658	-0.26991	-0.2833	-0.26649	-0.29982	-0.31321
NEDD4	0.086103	-0.18391	-0.25741	0.207418	0.227244	0.169723	-0.19392	-0.14461	-0.20378	-0.129383	-0.102348	-0.0924041	-0.145956	-0.118921	-0.108977	-0.0967851	-0.0697506	-0.0598066	-0.324123	-0.31047	-0.325405	-0.289446	-0.275793	-0.290727	-0.279399	-0.265746	-0.280681	-0.18046	-0.18469	-0.18972	-0.24425	-0.24848	-0.25351	-0.37539	-0.37962	-0.38465
NFKB1	0.461944	0.448777	0.658698	0.0730034	-0.0207924	0.31379	0.431689	0.280369	0.449786	0.511252	0.622101	0.674921	0.531782	0.642631	0.695451	0.56828	0.679128	0.731948	0.353038	0.341344	0.40693	0.418942	0.407249	0.472835	0.401243	0.389549	0.455135	-0.05403	0.154372	0.178884	-0.09896	0.109439	0.133951	-0.01841	0.18999	0.214502
NONO	-0.26445	-0.08893	-0.45545	-0.262892	-0.030609	-0.0961415	0.179918	0.139556	0.233243	0.0362716	0.00357503	0.0279964	-0.0393657	-0.0720622	-0.0476409	0.0385931	0.00589657	0.0303179	-0.070716	-0.0790871	-0.0138411	-0.128752	-0.137123	-0.0718769	-0.138594	-0.146966	-0.0817196	-0.0699	-0.11253	-0.02878	-0.05134	-0.09397	-0.01022	-0.07445	-0.11708	-0.03332
NSUN2	0.355552	0.220005	-0.01489	0.187693	0.160225	-0.0142864	0.304298	0.273302	0.207215	0.069346	0.104046	0.130107	-0.01706	0.01764	0.043701	0.027014	0.061714	0.087775	0.306661	0.278759	0.297336	0.303607	0.275705	0.294281	0.296861	0.268959	0.287535	0.065079	-0.00977	-0.01696	0.042719	-0.03213	-0.03932	0.074634	-0.00022	-0.00741
PPARG	-0.2068	-0.31264	-0.65912	-0.0493616	-0.246623	-0.176811	-0.18689	-0.08469	-0.09465	-0.387388	-0.310568	-0.34965	-0.584743	-0.507923	-0.547005	-0.575646	-0.498825	-0.537908	-0.104821	-0.194132	-0.256574	-0.0744062	-0.163717	-0.226159	-0.134181	-0.223491	-0.285934	-0.19572	-0.24631	-0.25917	-0.20662	-0.25722	-0.27008	-0.26569	-0.31629	-0.32915
RAD50	-0.09412	0.107499	0.075183	0.26877	-0.092225	0.215243	0.016968	0.037144	-0.01512	0.116082	0.113576	0.139901	-0.02695	-0.02946	-0.00314	0.097184	0.094678	0.121003	0.129006	0.190476	0.0909163	0.0817974	0.143268	0.0437081	0.0317217	0.093192	-0.00636754	0.15341	0.06034	0.100412	0.188252	0.095183	0.135255	0.226885	0.133816	0.173888
RCOR1	-0.02179	0.145187	-0.11729	-0.0269488	-0.373149	-0.10287	0.147916	0.079442	0.180348	-0.03756	-0.03064	0.009977	-0.0886	-0.08168	-0.04106	-0.03523	-0.02831	0.012307	0.0695558	0.0753812	0.117218	0.0386057	0.0444312	0.0862682	-0.0141453	-0.00831989	0.0335172	-0.04198	-0.04413	0.019978	-0.05642	-0.05857	0.00554	-0.05888	-0.06102	0.003087
RUNX2	0.277578	0.466166	0.632366	-0.0325405	0.144482	0.427008
RUVBL1	-0.08259	0.077895	-0.18718	-0.152152	-0.075251	-0.131184	0.01351	-0.01386	0.049644	-0.01068	-0.01681	0.028213	-0.09811	-0.10424	-0.05922	0.002659	-0.00347	0.04155	0.0715381	0.104604	0.113151	0.0440892	0.0771548	0.0857019	0.0259722	0.0590378	0.0675849	-0.0837	-0.05548	-0.04442	-0.09603	-0.06781	-0.05675	-0.11306	-0.08484	-0.07378
RUVBL2	0.190768	-0.0494794	-0.0932243	-0.0658375	-0.173674	0.0707411	-0.0487806	0.0930799	0.0743572	-0.0609323	-0.0229839	-0.0178367	0.0554939	0.0934423	0.0985896	0.015543	0.0534914	0.0586387	-0.0130653	-0.0459848	-0.106653	0.0204707	-0.0124488	-0.073117	-0.0161076	-0.0490272	-0.109695	-0.0589611	-0.0332669	0.207734	-0.0198515	0.00584261	0.100651	-0.166044	-0.14035	0.100651
SFRS1	-0.31386	-0.05889	-0.24128	-0.0388362	-0.247101	-0.178328	0.025846	0.014692	0.021638	-0.0658929	-0.0481287	-0.0572475	-0.085258	-0.0674937	-0.0766125	-0.0882261	-0.0704618	-0.0795807	-0.120657	-0.10102	-0.0801859	-0.0944011	-0.0747645	-0.0539302	-0.0963703	-0.0767338	-0.0558994	-0.04627	-0.05373	-0.0349	-0.09589	-0.10336	-0.08452	-0.04844	-0.05591	-0.03708
SMARCA5	-0.05041	0.129218	-0.20182	0.0489295	-0.151443	0.0836938	0.18601	0.258035	0.053568	-0.02474	0.0554261	0.0869175	-0.0558443	0.0243217	0.0558131	0.0360614	0.116227	0.147719	0.146658	0.117787	0.0912986	0.153851	0.124979	0.0984907	0.0864953	0.0576241	0.0311355	-0.00838	-0.02105	-0.06689	-0.03572	-0.04839	-0.09423	0.056957	0.044285	-0.00156
SMARCC2	-0.10843	-0.00162	-0.09578	0.0196814	0.181427	0.0267633	-0.00333	-0.03632	-0.12494	-0.03755	0.011924	-0.05902	0.055053	0.104531	0.033588	-0.02648	0.022995	-0.04795	0.03945	-0.000483503	-0.0696098	0.0518887	0.0119552	-0.0571711	-0.0199471	-0.0598806	-0.129007	0.070939	0.063579	0.162217	0.027961	0.020601	0.11924	0.043864	0.036504	0.135142
SMARCE1	-0.29441	0.111469	-0.3572	-0.0532344	-0.0792031	0.0389076	0.082457	0.090727	0.094334	0.0156843	-0.0144334	-0.0494502	-0.054746	-0.0848637	-0.119881	-0.0368736	-0.0669913	-0.102008	0.19362	0.209658	0.132305	0.168296	0.184333	0.106981	0.150698	0.166736	0.0893841	0.088793	0.10325	0.138459	0.068023	0.082479	0.117689	0.090708	0.105164	0.140374
TRIM28	-0.26086	-0.21244	-0.23212	-0.322688	-0.359152	0.0751275	-0.10095	-0.04264	-0.03848	-0.0935	-0.08837	-0.09609	-0.14173	-0.13659	-0.14432	-0.05961	-0.05447	-0.0622	0.142945	0.16609	0.120097	0.140942	0.164087	0.118094	0.138471	0.161617	0.115623	0.323734	0.243861	0.255056	0.330906	0.251033	0.262228	0.321537	0.241664	0.252859
UBAP2L	-0.26259	-0.93528	0.18572	-0.25085	-0.239049	-0.232029	-0.09327	-0.04697	-0.08423	0.129832	0.176136	0.166382	0.0698955	0.116199	0.106446	0.0757966	0.1221	0.112347	0.104579	0.144113	0.232414	-0.00869838	0.0308356	0.119136	-0.0749925	-0.0354585	0.0528421	0.06759	-0.07252	0.010869	0.140681	0.000575	0.083961	0.175708	0.035603	0.118988
WDR5	0.056831	-0.03567	0.273666	-0.28708	-0.101189	0.024632	0.230153	0.162297	0.135839	-0.044	-0.08107	-0.07395	-0.08305	-0.12013	-0.11301	-0.031	-0.06807	-0.06095	0.102641	0.15033	0.0868562	0.071191	0.118879	0.0554056	-0.00480867	0.0428797	-0.020594	0.095776	0.058428	0.073362	0.071256	0.033907	0.048842	0.070642	0.033293	0.048227
ZFP326	-0.57361	-0.34463	-0.58226	-0.23672	-0.311149	0.0371615	0.513614	0.349529	-0.02854	-0.2657	-0.31658	-0.19695	-0.24836	-0.29924	-0.17961	-0.20962	-0.2605	-0.14087	-0.37084	-0.306871	-0.397614	-0.0691247	-0.00515556	-0.0958988	0.0762551	0.140224	0.049481	0.117559	0.229461	0.21987	-0.00244	0.109465	0.099874	0.091283	0.203185	0.193594

## Sheet: Sheet1
	db Epi_1	db Epi_2	db Epi_3	db SubQ_1	db SubQ_2	db SubQ_3		db Epi average	db Epi Std Error			db SubQ average	db SubQ Std Error
ACTL6A	-0.09215	-0.03094	-0.06403	0.233537	0.138539	0.0408216	ACTL6A	-0.0623733	0.0176892	0.0088446	ACTL6A	0.137633	0.055634	0.027817		ACTL6A	-0.200006
AKAP8	0.00286664	0.0115819	-0.0680533	-0.561943	-0.629212	0.414177	AKAP8	-0.0178683	0.0252183	0.0126092	AKAP8	-0.258993	0.337145	0.168572		AKAP8	0.241124
APEX1	-0.27374	-0.111748	-0.339541	-0.472071	-0.388805	0.00481557	APEX1	-0.241676	0.0676844	0.0338422	APEX1	-0.285354	0.147062	0.0735311		APEX1	0.0436772
BAZ1B	-0.28558	-0.29863	-0.1756	0.0860327	-0.165346	-0.0647801	BAZ1B	-0.25327	0.0390173	0.0195086	BAZ1B	-0.0480312	0.0730484	0.0365242		BAZ1B	-0.205239
BCLAF1	0.11879	0.363815	0.238423	0.271027	0.335952	0.0497975	BCLAF1	0.240343	0.0707391	0.0353696	BCLAF1	0.218926	0.0866161	0.043308		BCLAF1	0.0214171
CAND1	0.471466	0.121053	0.182724	-0.232675	-0.27202	-0.212543	CAND1	0.258414	0.108003	0.0540016	CAND1	-0.23908	0.0174656	0.00873282		CAND1	0.497494
CEBPA	-0.38803	-0.16315	-0.73736	-0.0685038	-0.039685	-0.219296	CEBPA	-0.429513	0.167053	0.0835264	CEBPA	-0.109162	0.055692	0.027846		CEBPA	-0.320352
CEBPB	0.056232	0.107066	0.023852	-0.0147371	0.0088556	-0.0816498	CEBPB	0.0623833	0.0242179	0.012109	CEBPB	-0.0291771	0.0271059	0.013553		CEBPB	0.0915605
CEBPZ	-0.21763	-0.20657	0.043673	-0.259637	-0.00288105	0.0686405	CEBPZ	-0.126842	0.0853174	0.0426587	CEBPZ	-0.0646259	0.0996676	0.0498338		CEBPZ	-0.0622164
CREB1	-0.28628	-0.05619	-0.25272	-0.226611	-0.261153	-0.21211	CREB1	-0.198397	0.0717603	0.0358801	CREB1	-0.233292	0.0145463	0.00727313		CREB1	0.0348949
CSTF3	0.868852	0.532151	0.482879	0.847015	0.755024	1.21346	CSTF3	0.627961	0.121283	0.0606414	CSTF3	0.938499	0.14002	0.0700102		CSTF3	-0.310538
CTBP1	0.023702	-0.07065	-0.08332	-0.187087	-0.204453	-0.090888	CTBP1	-0.0434227	0.033761	0.0168805	CTBP1	-0.160809	0.0353182	0.0176591		CTBP1	0.117387
CTNND1	0.209459	0.565377	0.283844	0.0122345	-0.15377	-0.201719	CTNND1	0.352893	0.10839	0.0541951	CTNND1	-0.114418	0.0648215	0.0324107		CTNND1	0.467312
EEF1A	0.17219	0.250654	0.138737	0.0869066	0.059458	0.265221	EEF1A	0.187194	0.0331672	0.0165836	EEF1A	0.137195	0.0645014	0.0322507		EEF1A	0.0499986
ELAVL1	0.320121	-0.0081	-0.234	0.112889	-0.17637	0.137394	ELAVL1	0.026007	0.160867	0.0804337	ELAVL1	0.0246378	0.100752	0.0503762		ELAVL1	0.00136922
EMERIN	-0.41923	-0.42391	-0.15034	-0.358833	-0.405468	-0.197382	EMERIN	-0.33116	0.0904201	0.04521	EMERIN	-0.320561	0.0630436	0.0315218		EMERIN	-0.010599
FABP4	-0.57266	-0.52802	-0.87312	-0.64404	-0.499736	-0.450482	FABP4	-0.657933	0.108362	0.0541811	FABP4	-0.531419	0.0580776	0.0290388		FABP4	-0.126514
FLNA	0.646021	0.564873	0.724097	0.326348	0.00419316	0.0666929	FLNA	0.644997	0.0459669	0.0229834	FLNA	0.132411	0.0986325	0.0493162		FLNA	0.512586
FOXK1	0.060679	0.153863	0.147168	0.087557	-0.372797	0.0361665	FOXK1	0.12057	0.0300078	0.0150039	FOXK1	-0.0830245	0.145644	0.0728219		FOXK1	0.203595
GSK3B	-0.05423	0.1794	0.012756	0.0741918	0.121378	0.0368274	GSK3B	0.0459753	0.0694584	0.0347292	GSK3B	0.0774658	0.0244626	0.0122313		GSK3B	-0.0314905
HNRNPAB	0.516703	0.098088	0.038051	0.318933	0.0678177	0.299119	HNRNPAB	0.217614	0.150545	0.0752727	HNRNPAB	0.228623	0.080606	0.040303		HNRNPAB	-0.0110094
HNRNPA2B1	-0.15148	-0.08048	-0.49246	0.170542	-0.160764	0.204543	HNRNPA2B1	-0.241473	0.127156	0.063578	HNRNPA2B1	0.0714406	0.116516	0.0582581		HNRNPA2B1	-0.312914
LMNA	0.519159	0.434308	0.113601	0.430659	0.423338	-0.10265	LMNA	0.355689	0.123498	0.0617488	LMNA	0.250449	0.176562	0.0882811		LMNA	0.10524
MYBBP1A	0.067077	0.267316	0.267848	-0.153318	-0.17085	-0.0582232	MYBBP1A	0.200747	0.0668352	0.0334176	MYBBP1A	-0.127464	0.0349882	0.0174941		MYBBP1A	0.328211
NEDD4	0.086103	-0.18391	-0.25741	0.207418	0.227244	0.169723	NEDD4	-0.118406	0.104432	0.0522162	NEDD4	0.201461	0.0168699	0.00843493		NEDD4	-0.319867
NFKB1	0.461944	0.448777	0.658698	0.0730034	-0.0207924	0.31379	NFKB1	0.52314	0.0678857	0.0339428	NFKB1	0.122	0.0996441	0.0498221		NFKB1	0.401139
NONO	-0.26445	-0.08893	-0.45545	-0.262892	-0.030609	-0.0961415	NONO	-0.26961	0.105837	0.0529183	NONO	-0.129881	0.0691438	0.0345719		NONO	-0.139729
NSUN2	0.355552	0.220005	-0.01489	0.187693	0.160225	-0.0142864	NSUN2	0.186889	0.108212	0.0541059	NSUN2	0.111211	0.0632476	0.0316238		NSUN2	0.0756782
PPARG	-0.2068	-0.31264	-0.65912	-0.0493616	-0.246623	-0.176811	PPARG	-0.392853	0.136594	0.0682971	PPARG	-0.157598	0.057749	0.0288745		PPARG	-0.235255
RAD50	-0.09412	0.107499	0.075183	0.26877	-0.092225	0.215243	RAD50	0.0295207	0.0625202	0.0312601	RAD50	0.130596	0.112477	0.0562385		RAD50	-0.101075
RCOR1	-0.02179	0.145187	-0.11729	-0.0269488	-0.373149	-0.10287	RCOR1	0.00203567	0.0767013	0.0383507	RCOR1	-0.167656	0.105058	0.0525291		RCOR1	0.169692
RUNX2	0.277578	0.466166	0.632366	-0.0325405	0.144482	0.427008	RUNX2	0.458704	0.102486	0.0512432	RUNX2	0.17965	0.13382	0.0669102		RUNX2	0.279054
RUVBL1	-0.08259	0.077895	-0.18718	-0.152152	-0.075251	-0.131184	RUVBL1	-0.0639583	0.0770855	0.0385428	RUVBL1	-0.119529	0.0229516	0.0114758		RUVBL1	0.0555707
RUVBL2	0.190768	-0.0494794	-0.0932243	-0.0658375	-0.173674	0.0707411	RUVBL2	0.0160215	0.0882812	0.0441406	RUVBL2	-0.0562569	0.0707191	0.0353595		RUVBL2	0.0722784
SFRS1	-0.31386	-0.05889	-0.24128	-0.0388362	-0.247101	-0.178328	SFRS1	-0.204677	0.0758447	0.0379224	SFRS1	-0.154755	0.0612653	0.0306327		SFRS1	-0.0499215
SMARCA5	-0.05041	0.129218	-0.20182	0.0489295	-0.151443	0.0836938	SMARCA5	-0.041004	0.0956781	0.047839	SMARCA5	-0.00627317	0.0732753	0.0366376		SMARCA5	-0.0347308
SMARCC2	-0.10843	-0.00162	-0.09578	0.0196814	0.181427	0.0267633	SMARCC2	-0.06861	0.0336935	0.0168467	SMARCC2	0.0759571	0.0527744	0.0263872		SMARCC2	-0.144567
SMARCE1	-0.29441	0.111469	-0.3572	-0.0532344	-0.0792031	0.0389076	SMARCE1	-0.180047	0.146881	0.0734404	SMARCE1	-0.0311766	0.035835	0.0179175		SMARCE1	-0.14887
TRIM28	-0.26086	-0.21244	-0.23212	-0.322688	-0.359152	0.0751275	TRIM28	-0.23514	0.014059	0.00702949	TRIM28	-0.202238	0.139081	0.0695407		TRIM28	-0.0329024
UBAP2L	-0.26259	-0.93528	0.18572	-0.25085	-0.239049	-0.232029	UBAP2L	-0.337383	0.325758	0.162879	UBAP2L	-0.240643	0.00549147	0.00274574		UBAP2L	-0.0967406
WDR5	0.056831	-0.03567	0.273666	-0.28708	-0.101189	0.024632	WDR5	0.0982757	0.0916705	0.0458352	WDR5	-0.121212	0.0905388	0.0452694		WDR5	0.219488
ZFP326	-0.57361	-0.34463	-0.58226	-0.23672	-0.311149	0.0371615	ZFP326	-0.500167	0.0778084	0.0389042	ZFP326	-0.170236	0.105901	0.0529506		ZFP326	-0.329931
